# Supplementary material for: The Impact of the COVID-19 Pandemic on Antibiotic Prescribing Trends in Outpatient Care: A Nationwide, Quasi-Experimental Approach
Source: Antibiotics (Basel). 2021 Aug 25;10(9):1040. doi: 10.3390/antibiotics10091040 (PMC8465975; doi:10.3390/antibiotics10091040)
Supplement: Supplementary file 1 [file antibiotics-10-01040-s001.zip]

Archive with 1 entries (1 files):
- antibiotics-1305339-supplementary.pdf
